# Supplementary material for: Genetic Structure and Selection of a Core Collection for Long Term Conservation of Avocado in Mexico
Source: Front Plant Sci. 2017 Feb 24;8:243. doi: 10.3389/fpls.2017.00243 (PMC5323459; doi:10.3389/fpls.2017.00243)
Supplement: Supplementary file 1 [file Table1.XLSX]

## Sheet: Sheet1
Table S1. Summary results of evaluated accessions conserved in Banco Nacional de Germoplasma de Aguacate, Calaya, Guanajuato, Mexico.
Register ID	Accession name	State	Country	Botanical race	STR Group	CC36
BG-001	C-20	Guanajuato	Mexico	n/a	B
BG-002	C-21	Guanajuato	Mexico	n/a	B
BG-003	C-22	Guanajuato	Mexico	n/a	B
BG-004	C-23	Guanajuato	Mexico	n/a	B
BG-005	C-24	Guanajuato	Mexico	n/a	B
BG-006	C-25	Guanajuato	Mexico	n/a	B
BG-007	C-26	Guanajuato	Mexico	n/a	B
BG-008	C-28	Guanajuato	Mexico	n/a	B
BG-009	C-29	Guanajuato	Mexico	n/a	B	+
BG-010	C-30	Guanajuato	Mexico	n/a	B
BG-011	C-31	Guanajuato	Mexico	n/a	B
BG-012	C-32	Guanajuato	Mexico	n/a	B	+
BG-013	C-37	Guanajuato	Mexico	n/a	B
BG-014	C-39	Guanajuato	Mexico	n/a	B
BG-015	C-40	Guanajuato	Mexico	n/a	B
BG-016	C-41	Guanajuato	Mexico	n/a	B
BG-017	C-42	Guanajuato	Mexico	n/a	B
BG-018	C-43	Guanajuato	Mexico	n/a	B
BG-019	C-44	Guanajuato	Mexico	n/a	B
BG-020	C-47	Guanajuato	Mexico	n/a	B
BG-021	C-48	Guanajuato	Mexico	n/a	B
BG-022	C-79	Guanajuato	Mexico	n/a	B
BG-023	C-81	Guanajuato	Mexico	n/a	B
BG-024	COM-53	Guanajuato	Mexico	n/a	B	+
BG-025	COM-54	Guanajuato	Mexico	n/a	B
BG-026	COM-55	Guanajuato	Mexico	n/a	B
BG-027	COM-56	Guanajuato	Mexico	n/a	B
BG-028	COM-57	Guanajuato	Mexico	n/a	B
BG-029	COM-58	Guanajuato	Mexico	n/a	B
BG-030	COM-59	Guanajuato	Mexico	n/a	B
BG-031	COM-60	Guanajuato	Mexico	n/a	B
BG-032	COM-61	Guanajuato	Mexico	n/a	B	+
BG-033	COM-62	Guanajuato	Mexico	n/a	B
BG-034	COM-63	Guanajuato	Mexico	n/a	B
BG-035	COM-64	Guanajuato	Mexico	n/a	B
BG-036	COM-65	Guanajuato	Mexico	n/a	B
BG-037	COM-66	Guanajuato	Mexico	n/a	B
BG-038	COM-67	Guanajuato	Mexico	n/a	B	+
BG-039	COM-83	Guanajuato	Mexico	n/a	B
BG-040	COM-84	Guanajuato	Mexico	n/a	B
BG-041	COM-85	Guanajuato	Mexico	n/a	B
BG-042	COM-86	Guanajuato	Mexico	n/a	B
BG-043	COM-87	Guanajuato	Mexico	n/a	B
BG-044	COM-88	Guanajuato	Mexico	n/a	B	+
BG-045	COM-89	Guanajuato	Mexico	n/a	B
BG-046	COM-90	Guanajuato	Mexico	n/a	B
BG-047	COM-91	Guanajuato	Mexico	n/a	B
BG-048	FLOREÑO	Puebla	Mexico	n/a	B
BG-049	LARRALDE	Puebla	Mexico	n/a	B
BG-050	CUERNO MORADO	Puebla	Mexico	n/a	B
BG-052	CHAROL	Puebla	Mexico	n/a	B
BG-053	H. DE TORO	Puebla	Mexico	n/a	AB
BG-054	H. TORO "A"	Puebla	Mexico	n/a	AB
BG-055	ROSITA	Puebla	Mexico	n/a	AB
BG-056	TANO	Puebla	Mexico	n/a	B
BG-058	TV-2	Morelos	Mexico	n/a	B
BG-059	TV-3	Morelos	Mexico	n/a	B
BG-060	TV-4	Morelos	Mexico	n/a	AB
BG-062	SAN MIGUEL	Sinaloa	Mexico	n/a	A
BG-063	VER-1	Veracruz	Mexico	n/a	B
BG-064	VER-3	Veracruz	Mexico	n/a	A
BG-065	VER-5	Veracruz	Mexico	n/a	A
BG-067	VER-9	Veracruz	Mexico	n/a	A
BG-069	VER-12	Veracruz	Mexico	n/a	A
BG-071	VER-16	Veracruz	Mexico	n/a	A
BG-073	VER-18	Veracruz	Mexico	n/a	AB	+
BG-074	VER-22	Veracruz	Mexico	n/a	AB
BG-075	VER-23	Veracruz	Mexico	n/a	A
BG-076	VER-24	Veracruz	Mexico	n/a	A
BG-078	VER-30	Veracruz	Mexico	n/a	A
BG-079	VER-33	Veracruz	Mexico	n/a	A
BG-080	VER-34	Veracruz	Mexico	n/a	A
BG-082	VER-36	Veracruz	Mexico	n/a	A
BG-083	VER-37	Veracruz	Mexico	n/a	A
BG-084	VER-38	Veracruz	Mexico	n/a	A
BG-085	VER-39	Veracruz	Mexico	n/a	-
BG-087	VER-41	Veracruz	Mexico	n/a	A
BG-088	VER-43	Veracruz	Mexico	n/a	A
BG-089	VER-44	Veracruz	Mexico	n/a	A
BG-090	VER-45	Veracruz	Mexico	n/a	A
BG-091	VER-46	Veracruz	Mexico	n/a	AB
BG-092	VER-47	Veracruz	Mexico	n/a	AB
BG-093	VER-48	Veracruz	Mexico	n/a	A
BG-094	VER-49	Veracruz	Mexico	n/a	A
BG-095	VER-50	Veracruz	Mexico	n/a	AB
BG-096	C-1	Guanajuato	Mexico	n/a	AB	+
BG-097	C-3	Guanajuato	Mexico	n/a	A
BG-098	C-15	Guanajuato	Mexico	n/a	A
BG-099	C-18	Guanajuato	Mexico	n/a	A	+
BG-100	C-19	Guanajuato	Mexico	n/a	B
BG-102	COM-50	Guanajuato	Mexico	n/a	B
BG-103	COM-51	Guanajuato	Mexico	n/a	B
BG-104	COM-52	Guanajuato	Mexico	n/a	B	+
BG-105	COM-70	Guanajuato	Mexico	n/a	B
BG-106	COM-74	Guanajuato	Mexico	n/a	B	+
BG-107	COM-75	Guanajuato	Mexico	n/a	B
BG-108	COM-77	Guanajuato	Mexico	n/a	B
BG-109	COM-78	Guanajuato	Mexico	n/a	B	+
BG-110	COM-93	Guanajuato	Mexico	n/a	B
BG-111	COM-94	Guanajuato	Mexico	n/a	B
BG-112	COM-95	Guanajuato	Mexico	n/a	B
BG-113	COM-96	Guanajuato	Mexico	n/a	B
BG-114	SMA-97	Guanajuato	Mexico	n/a	B
BG-115	SMA-98	Guanajuato	Mexico	n/a	B
BG-116	SMA-99	Guanajuato	Mexico	n/a	B
BG-117	COM-107	Guanajuato	Mexico	n/a	B
BG-118	JR-114	-	Mexico	n/a	B
BG-120	TANACHURI III	Michoacán	Mexico	n/a	B
BG-121	LA PINERA - IV	Michoacán	Mexico	n/a	AB
BG-122	LA PINERA - V	Michoacán	Mexico	n/a	AB
BG-123	LA PINERA - VI	Michoacán	Mexico	n/a	B
BG-124	COPETE COLORADO	Michoacán	Mexico	n/a	AB
BG-125	EPIGMENIO	Michoacán	Mexico	n/a	AB
BG-126	BASALDÚA	Michoacán	Mexico	n/a	AB
BG-127	COMPADRE GUERENDIRO	Michoacán	Mexico	n/a	AB	+
BG-128	REINA	Michoacán	Mexico	n/a	AB
BG-129	C. Desconocido Nº 5	Michoacán	Mexico	n/a	AB
BG-130	TC-04-74-8	Nuevo León	Mexico	n/a	B
BG-131	TC-05-74-8	Nuevo León	Mexico	n/a	B
BG-132	TC-06-74-8	Nuevo León	Mexico	n/a	AB
BG-133	TC-07-74-5	Nuevo León	Mexico	n/a	AB
BG-134	TC-17-74-4	Nuevo León	Mexico	n/a	AB
BG-135	C-118	Guanajuato	Mexico	n/a	B
BG-136	QRO-1	Querétaro	Mexico	n/a	B
BG-137	QRO-2	Querétaro	Mexico	n/a	B
BG-138	QRO-3	Querétaro	Mexico	n/a	B
BG-139	QRO-4	Querétaro	Mexico	n/a	B
BG-140	QRO-5	Querétaro	Mexico	n/a	B
BG-141	QRO-6	Querétaro	Mexico	n/a	B	+
BG-142	QRO-7	Querétaro	Mexico	n/a	B
BG-143	QRO-8	Querétaro	Mexico	n/a	B
BG-144	QRO-9	Querétaro	Mexico	n/a	B
BG-145	QRO-11	Querétaro	Mexico	n/a	B
BG-146	TANACHURI I	Michoacán	Mexico	n/a	AB
BG-147	C-120	Guanajuato	Mexico	n/a	B
BG-149	ORGANAL	-	Mexico	n/a	B
BG-150	TENANGO-11	México	Mexico	n/a	B
BG-151	TENANGO-10	México	Mexico	n/a	B
BG-152	TENANGO-8	México	Mexico	n/a	B
BG-158	HAL-R27-T8	-	Mexico	n/a	B
BG-159	SAN MIGUEL (verde)	-	Mexico	n/a	B
BG-160	RIVERA 3º	-	Mexico	n/a	A
BG-163	Rodeo II	Chiapas	Mexico	Persea nubigena	AB	+
BG-164	La Cruz 30	México	Mexico	drymifolia	A
BG-165	Larraizar 1S	Chiapas	Mexico	drymifolia	A
BG-166	Criollo Coatepec 75	México	Mexico	drymifolia	B
BG-167	S Cr Mer 1 S5	Chiapas	Mexico	guatemalensis	A
BG-168	La Cruz 76	México	Mexico	drymifolia	AB
BG-169	S Cr Mer 4 S2	Chiapas	Mexico	guatemalensis	B
BG-170	Criollo 20	México	Mexico	drymifolia	B	+
BG-171	Beilsmiedia anay	Veracruz	Mexico	Beilsmiedia anay	A
BG-172	Tepetl	México	Mexico	drymifolia	A
BG-173	Almoloya clon	México	Mexico	drymifolia	A
BG-174	La Cruz 40	México	Mexico	drymifolia	A
BG-175	La Cruz 47	México	Mexico	drymifolia	B
BG-176	Nochan 3	-	Guatemala	guatemalensis	A
BG-177	Olanca 2-Clon	Chiapas	Mexico	guatemalensis	B
BG-178	Palestre	-	Guatemala	guatemalensis	B
BG-179	Mantequilla 1	México	Mexico	drymifolia	AB
BG-180	Tepetl	México	Mexico	drymifolia	B
BG-181	Miramundo	-	Guatemala	guatemalensis	A
BG-182	Com Car 1	Chiapas	Mexico	guatemalensis	B	+
BG-183	Temascaltepec S2	México	Mexico	drymifolia	AB
BG-184	Guay 1	-	Ecuador	drymifolia	AB
BG-185	S Cr Mer 7 S2	Chiapas	Mexico	guatemalensis	AB
BG-187	S Cr Mer 5 S2	Chiapas	Mexico	guatemalensis	A	+
BG-188	PLC Tetiz 2	Yucatán	Mexico	americana	A
BG-189	Príncipe Negro Timbinal	Puebla	Mexico	Hybrid	B
BG-190	Lonjas S	Michoacán	Mexico	drymifolia	A
BG-191	Pintle 2	Puebla	Mexico	drymifolia	B	+
BG-192	PLC Tetiz 1	Yucatán	Mexico	americana	AB
BG-193	Cima de Coppey	-	Costa Rica	Hybrid	A	+
BG-194	A. Tzi Tzi	Chiapas	Mexico	drymifolia	AB
BG-195	Hass Cupanguaro	Michoacán	Mexico	Hybrid	B
BG-196	257 PTB	-	Mexico	Hybrid	B
BG-198	Telez 1	Puebla	Mexico	drymifolia	B
BG-199	Jacaranda S16	México	Mexico	drymifolia	B
BG-200	Antillano 136	-	-	americana	B
BG-201	Llano Lindo I	-	Costa Rica	americana	AB
BG-202	Irrigaray	-	Costa Rica	americana	B
BG-203	Hass Tacámbaro	Michoacán	Mexico	Hybrid	AB
BG-204	Rio Negro	-	Ecuador	drymifolia	B
BG-205	Lino	-	Honduras	Persea schiedeana	AB
BG-206	Amatenango V2	Chiapas	Mexico	drymifolia	A
BG-208	Seg. de guatemalteco	-	Mexico	guatemalensis	AB
BG-209	Amatenango S2	Chiapas	Mexico	drymifolia	A
BG-211	Temascaltepec 2S2	México	Mexico	drymifolia	A
BG-212	Hass JB	Michoacán	Mexico	Hybrid	B
BG-213	257 PTB	-	Mexico	Hybrid	A
BG-214	La Cruz 164	México	Mexico	drymifolia	AB
BG-215	Príncipe Negro	Puebla	Mexico	Hybrid	B
BG-216	Híbrido raro	-	-	Hybrid	A
BG-217	Segregante de aguacate Negro	-	Mexico	drymifolia	A
BG-219	La mesa	Puebla	Mexico	Hybrid	A
BG-220	Temascaltepec 1S3	México	Mexico	drymifolia	A	+
BG-221	Jiménez I	Michoacán	Mexico	Hybrid	A
BG-222	Portainjerto 84	-	Mexico	drymifolia	AB
BG-223	189b híbrido	México	Mexico	Hybrid	B
BG-224	S. Aquila	Veracruz	Mexico	drymifolia	B
BG-225	257 PTB	-	Mexico	Hybrid	AB	+
BG-226	Temasclatepec 1S3	México	Mexico	drymifolia	B
BG-227	Seminario S18	Michoacán	Mexico	drymifolia	B
BG-228	24 PTB	México	Mexico	drymifolia	B
BG-229	Olanca 3 S2	Chiapas	Mexico	guatemalensis	B	+
BG-230	Tovar 2	Nayarit	Mexico	americana	A
BG-231	Arb 2-20	México	Mexico	Hybrid	AB
BG-232	Fuerte Negro	Quillota	Chile	Hybrid	AB
BG-233	Ettinger	-	Israel	Hybrid	AB
BG-234	253 PTB	-	Mexico	Hybrid	AB
BG-235	Hass Cupanda	Michoacán	Mexico	Hybrid	A
BG-236	Tantima III	Veracruz	Mexico	Persea longipes	AB
BG-237	Hass parte media	Michoacán	Mexico	Hybrid	A
BG-238	Tantima II	Veracruz	Mexico	Persea longipes	A	+
BG-239	264 PTB	México	Mexico	Hybrid	AB
BG-240	Criollo Coatepec Grande	México	Mexico	drymifolia	AB
BG-241	Aguacate Tipo Pera Mantequilla	Quintana Roo	Mexico	guatemalensis	B
BG-242	24 PTB	México	Mexico	Hybrid	B
BG-243	Criollo Coatepec S	México	Mexico	drymifolia	B
BG-244	Temascaltepec 1S2	México	Mexico	drymifolia	B
BG-245	Temascaltepec 1S3	México	Mexico	drymifolia	B
BG-246	Hass Cupanda	Michoacán	Mexico	Hybrid	A
BG-247	Malinalco S2	México	Mexico	drymifolia	B
BG-248	Antillano de Ecuador	-	Ecuador	americana	B
BG-249	Arb 2-20-A	México	Mexico	Hybrid	B
BG-250	S. Aguacate Negro	México	Mexico	drymifolia	B
BG-251	Hacienda Guadalupe 1	-	Mexico	drymifolia	B	+
BG-252	Aquila S1	Veracruz	Mexico	drymifolia	B
BG-253	Thomas	USA	USA	drymifolia	B
BG-254	S1 P. Timbinal	Michoacán	Mexico	drymifolia	AB
BG-255	Almoloya S1	México	Mexico	drymifolia	B	+
BG-256	Olanca 2S3	Chiapas	Mexico	guatemalensis	A
BG-257	Aquijic	México	Mexico	drymifolia	B
BG-258	Tochimilco 3	Puebla	Mexico	drymifolia	A
BG-259	Rodeo II	Chiapas	Mexico	Persea nubigena	A
BG-260	Hass de Michoacán	Michoacán	Mexico	Hybrid	A	+
BG-261	Seg. del Mercado	México	Mexico	drymifolia	AB
BG-262	Tlacolula 3S1	Oaxaca	Mexico	drymifolia	B
BG-263	Seg. de Lonjas	México	Mexico	drymifolia	AB
BG-264	Seg. de Coapadre	México	Mexico	drymifolia	B
BG-267	Aguacate Negro	Michoacán	Mexico	drymifolia	AB
BG-268	Negra la Cruz	Quillota	Chile	Hybrid	AB
BG-269	El Mirador	México	Mexico	drymifolia	B
BG-270	Tochimilco 1 S1	Puebla	Mexico	drymifolia	B
BG-271	Mantequilla	México	Mexico	drymifolia	B
BG-272	Criollo Coatepec 170	México	Mexico	drymifolia	B
BG-273	Tochimilco 1 S2	Puebla	Mexico	drymifolia	B
BG-274	Tochimilco (7)	Puebla	Mexico	drymifolia	B
BG-275	264 PTB	México	Mexico	Hybrid	A
BG-276	Larraizar 3 S1	Chiapas	Mexico	guatemalensis	A
BG-277	Larraizar	Chiapas	Mexico	guatemalensis	B
BG-278	Tlaxcala 6	Tlaxcala	Mexico	drymifolia	B
BG-279	1-45-2	-	-	drymifolia	B
BG-280	Amatenango S4	Chiapas	Mexico	n/a	AB
BG-281	Freddy 4	-	Costa Rica	Costarricensis	A	+
BG-282	Marichal S1	-	Costa Rica	Costarricensis	A	+
BG-283	Mantequilla S1	México	Mexico	drymifolia	B	+
BG-284	Almoloya	México	Mexico	drymifolia	B
BG-285	Tochimilco 3	Puebla	Mexico	drymifolia	B
BG-286	Tochimilco 3	Puebla	Mexico	drymifolia	AB
BG-288	Natural Negro	Puebla	Mexico	drymifolia	B
BG-289	-	-	-	n/a	A
BG-291	Freddy 4	-	Costa Rica	Costarricensis	A
BG-292	Tochimilco 1 S1	Puebla	Mexico	drymifolia	AB
BG-293	Verde natural	Puebla	Mexico	drymifolia	B
BG-294	Hijo del Copetiro Criollo Blanco	-	-	n/a	AB
BG-295	M-20	Michoacan	Mexico	drymifolia	B
BG-296	24 PTB	México	Mexico	Hybrid	B
BG-298	Doble cosecha	Yucatán	Mexico	americana	A	+
BG-299	M-31	Michoacan	Mexico	drymifolia	B
BG-300	Ag-5	México	Mexico	drymifolia	A
BG-301	Pagua Laja Azul	México	Mexico	americana	AB
BG-303	Aguacate semiredondo	Campeche	Mexico	americana	A
BG-304	Noche Buena	Yucatán	Mexico	americana	A
BG-305	Cosulapa tardío hojas de Hass	-	-	n/a	AB
BG-306	Aguacate con cuello verde brilloso	Quintana Roo	Mexico	americana	A
BG-307	Tlatlaya	México	Mexico	n/a	A
BG-308	Cofradía	México	Mexico	n/a	A
BG-309	GT 11	Guanajuato	Mexico	drymifolia	B
BG-310	TEZI A 30	Puebla	Mexico	drymifolia	B
BG-311	TEZI A 35	Puebla	Mexico	drymifolia	B
BG-312	TEZI 1-8 A1	Puebla	Mexico	drymifolia	B
BG-314	TEZI A 24	Puebla	Mexico	drymifolia	AB	+
BG-315	TEZI 2 A 38	Puebla	Mexico	drymifolia	B	+
BG-316	TEZI 2 A	Puebla	Mexico	drymifolia	B
BG-317	TEZI A 28	Puebla	Mexico	drymifolia	B
BG-318	2 arb. 1-5 A 10	México	Mexico	Hybrid	B
BG-319	TEZI 2 A 31	Puebla	Mexico	drymifolia	B
BG-320	TEZI A 20	Puebla	Mexico	drymifolia	B
BG-321	TEZI 1-6 A 34	Puebla	Mexico	drymifolia	B
BG-322	TEZI 2 A 6	Puebla	Mexico	drymifolia	B
BG-323	TEZI A 29	Puebla	Mexico	drymifolia	B
BG-324	TEZI 1 A 13	Puebla	Mexico	drymifolia	A
BG-325	TEZI A 18	Puebla	Mexico	drymifolia	B
BG-326	TEZI 1 A 3	Puebla	Mexico	drymifolia	B
BG-327	TEZI 2 A 23	Puebla	Mexico	drymifolia	B
BG-328	TEZI A 26	Puebla	Mexico	drymifolia	B
BG-329	TEZI A 14	Puebla	Mexico	drymifolia	B
BG-330	TEZI 1-7 A 3	Puebla	Mexico	drymifolia	B
BG-331	TEZI A 12	Puebla	Mexico	drymifolia	B
BG-334	TEZI A 21	Puebla	Mexico	drymifolia	B	+
BG-335	TEZI A 16	Puebla	Mexico	drymifolia	A
BG-336	TEZI A 27	Puebla	Mexico	drymifolia	B
BG-337	TEZI 1 A 39	Puebla	Mexico	drymifolia	B
BG-338	TEZI 2 A 7	Puebla	Mexico	drymifolia	B
BG-339	TEZI 1 A 37	Puebla	Mexico	drymifolia	B
BG-340	TEZI A 4	Puebla	Mexico	drymifolia	B
BG-341	TEZI A 25	Puebla	Mexico	drymifolia	B
BG-343	TEZI 2 A 19	Puebla	Mexico	drymifolia	B
BG-344	2 arb. 1 A 11	México	Mexico	Hybrid	B
BG-345	TEZI A 8	Puebla	Mexico	drymifolia	B
BG-348	Tochimilco (7)	Puebla	Mexico	drymifolia	B	+
BG-349	Tepetl	México	Mexico	drymifolia	AB
BG-351	246 PTB	México	Mexico	Hybrid	A
BG-352	CP-2	Puebla	Mexico	drymifolia	B
BG-353	CP-8	Puebla	Mexico	drymifolia	B	+
BG-354	CP-6	Puebla	Mexico	drymifolia	B
BG-355	CP-3	Puebla	Mexico	drymifolia	B
BG-356	GTS Peñuelas 5	Puebla	Mexico	drymifolia	AB
BG-357	Híbrido 9	-	Mexico	Hybrid	AB
n/a, data not available; A, Cluster A; B, Cluster B; AB, Admixed origin; + included in CC36
